# Supplementary material for: Ptk7 Is Dynamically Localized at Neural Crest Cell–Cell Contact Sites and Functions in Contact Inhibition of Locomotion
Source: Int J Mol Sci. 2021 Aug 28;22(17):9324. doi: 10.3390/ijms22179324 (PMC8431534; doi:10.3390/ijms22179324)
Supplement: Supplementary file 1 [file ijms-22-09324-s001.zip]

Archive with 11 entries (9 files):
- ijms-1329346-supplementary/
- ijms-1329346-supplementary/Supplement/
- ijms-1329346-supplementary/Supplement/ijms-1329346-supplementary.pdf
- ijms-1329346-supplementary/Supplement/Movie 1 PTK7-GFP.avi
- ijms-1329346-supplementary/Supplement/Movie 2 mbGFP.avi
- ijms-1329346-supplementary/Supplement/Movie 3 dkPTK7-GFP-1.avi
- ijms-1329346-supplementary/Supplement/Movie 4 dE3-7PTK7-GFP.avi
- ijms-1329346-supplementary/Supplement/Movie 5 dE1-7PTK7-GFP.avi
- ijms-1329346-supplementary/Supplement/Movie 6 cPTK7-GFP.avi
- ijms-1329346-supplementary/Supplement/Movie 7 Homotypic Confrontation Assay.avi
- ijms-1329346-supplementary/Supplement/Movie 8 Heterotypic Confrontation Assay.avi
